# Supplementary material for: A new experimental evidence-weighted signaling pathway resource in FlyBase
Source: Development. 2024 Feb 5;151(3):dev202255. doi: 10.1242/dev.202255 (PMC10911275; doi:10.1242/dev.202255)
Supplement: Table S1. — An Excel spreadsheet summary of the Signaling Pathway page content in FlyBase release version FB_2023_01. The name and unique FlyBase Gene Group ID (FBgg#) are given in the first column. The second column is the GO term and ID that is mapped to the FBgg. The number of genes and papers linked to the pathway are given into the last two columns. Note that the sum of the numbers for the member groups is often different than for the top-level group as papers and genes may be shared between more than 1 subgroup. For each pathway group, except cGAS/STING, the table also includes the gene selected as the prototypic representative and year of publication of first research paper on the prototype. [file develop-151-202255-TableS1.xlsx]

## Sheet: TableS1
Pathway Name	Sub-Group Name	FlyBase Gene Group ID	GO Term Mapping	GO Term ID	# genes	# papers	Prototypic Gene ID	Prototypic Gene Symbol	Prototypic Gene Name	Year 1st paper
Activin Signaling Pathway		FBgg0001093			13	19	FBgn0024913	Act&bgr;	Activin-beta	1998
	Activin Signaling Pathway Core Components	FBgg0001092	activin receptor signaling pathway	GO:0032924	8	15
	Negative Regulators of Activin Signaling Pathway	FBgg0001091	negative regulation of activin receptor signaling pathway	GO:0032926	2	3
	Positive Regulators of Activin Signaling Pathway	FBgg0001095	positive regulation of activin receptor signaling pathway	GO:0032927	4	3
BMP Signaling Pathway		FBgg0001086			54	110	FBgn0000490	dpp	decapentaplegic	1937
	BMP Signaling Pathway Core Components	FBgg0001085	BMP signaling pathway	GO:0030509	11	50
	Negative Regulators of BMP Signaling Pathway	FBgg0001084	negative regulation of BMP signaling pathway	GO:0030514	28	48
	Positive Regulators of BMP Signaling Pathway	FBgg0001094	positive regulation of BMP signaling pathway	GO:0030513	19	33
cGAS/STING Signaling Pathway		FBgg0001792			6	6	NA	NA	NA	NA
	cGAS/STING Signaling Pathway Core Components	FBgg0001793	cGAS/STING signaling pathway	GO:0140896	6	6
EGFR Signaling Pathway		FBgg0000958			79	128	FBgn0003731	Egfr	Epidermal growth factor receptor	1960
	EGFR Ligand Production	FBgg0000953	epidermal growth factor receptor ligand maturation	GO:0038004	6	19
	EGFR Signaling Pathway Core Components	FBgg0000951	epidermal growth factor receptor signaling pathway	GO:0007173	25	66
	Negative Regulators of EGFR Signaling Pathway	FBgg0000950	negative regulation of epidermal growth factor receptor signaling pathway	GO:0042059	34	61
	Positive Regulators of EGFR Signaling Pathway	FBgg0000956	positive regulation of epidermal growth factor receptor signaling pathway	GO:0045742	17	15
FGFR Signaling Pathway		FBgg0000967			34	44	FBgn0285896	btl	breathless	1988
	FGFR Signaling Pathway Core Components	FBgg0000968	fibroblast growth factor receptor signaling pathway	GO:0008543	22	36
	Negative Regulators of FGFR Signaling Pathway	FBgg0000969	negative regulation of fibroblast growth factor receptor signaling pathway	GO:0040037	6	8
	Positive Regulators of FGFR Signaling Pathway	FBgg0000970	positive regulation of fibroblast growth factor receptor signaling pathway	GO:0045743	7	5
Hedgehog Signaling Pathway		FBgg0000978			97	146	FBgn0004644	hh	hedgehog	1950
	Hedgehog Production	FBgg0001018	patched ligand maturation	GO:0007225	2	6
	Hedgehog Signaling Pathway Core Components	FBgg0000979	smoothened signaling pathway	GO:0007224	7	70
	Negative Regulators of Hedgehog Signaling Pathway	FBgg0000980	negative regulation of smoothened signaling pathway	GO:0045879	57	77
	Positive Regulators of Hedgehog Signaling Pathway	FBgg0000981	positive regulation of smoothened signaling pathway	GO:0045880	43	60
Hippo Signaling Pathway		FBgg0000917			80	104	FBgn0261456	hpo	hippo	2002
	Hippo Signaling Pathway Core Components	FBgg0000913	hippo signaling	GO:0035329	6	34
	Negative Regulators of Hippo Signaling Pathway	FBgg0000916	negative regulation of hippo signaling	GO:0035331	42	42
	Positive Regulators of Hippo Signaling Pathway	FBgg0000912	positive regulation of hippo signaling	GO:0035332	35	61
Insulin-like Receptor Signaling Pathway		FBgg0000910			74	88	FBgn0283499	InR	Insulin-like receptor	1984
	Insulin-like Receptor Signaling Pathway Core Components	FBgg0000904	insulin receptor signaling pathway	GO:0008286	29	49
	Negative Regulators of Insulin-like Receptor Signaling Pathway	FBgg0000900	negative regulation of insulin receptor signaling pathway	GO:0046627	27	33
	Positive Regulators of Insulin-like Receptor Signaling Pathway	FBgg0000898	positive regulation of canonical Wnt signaling pathway	GO:0090263	20	20
Imd Signaling Pathway		FBgg0001194			65	58	FBgn0013983	Imd	immune deficiency	1995
	Imd Signaling Pathway Core Components	FBgg0001195	peptidoglycan recognition protein signaling pathway	GO:0061057	18	32
	Negative Regulators of Imd Signaling Pathway	FBgg0001196	negative regulation of peptidoglycan recognition protein signaling pathway	GO:0061060	33	30
	Positive Regulators of Imd Signaling Pathway	FBgg0001197	positive regulation of peptidoglycan recognition protein signaling pathway	GO:0061059	15	12
JAK-STAT Signaling Pathway		FBgg0000883			32	49	FBgn0043903	dome	domeless	2001
	JAK-STAT Signaling Pathway Core Components	FBgg0000881	receptor signaling pathway via JAK-STAT	GO:0007259	6	23
	Negative Regulators of JAK-STAT Signaling Pathway	FBgg0000884	negative regulation of receptor signaling pathway via JAK-STAT	GO:0046426	16	24
	Positive Regulators of JAK-STAT Signaling Pathway	FBgg0000882	positive regulation of receptor signaling pathway via JAK-STAT	GO:0046427	11	9
Notch Signaling Pathway		FBgg0001068			83	153	FBgn0004647	N	Notch	1916
	Notch Signaling Pathway Core Components	FBgg0001064	Notch signaling pathway	GO:0007219	12	51
	Negative Regulators of Notch Signaling Pathway	FBgg0001063	negative regulation of Notch signaling pathway	GO:0045746	35	64
	Positive Regulators of Notch Signaling Pathway	FBgg0001069	positive regulation of Notch signaling pathway	GO:0045747	42	69
Pvr Signaling Pathway Core Components		FBgg0000973			37	18	FBgn0032006	Pvr	PDGF- and VEGF-receptor related	2001
	Pvr Signaling Pathway Core Components	FBgg0000973	vascular endothelial growth factor receptor signaling pathway	GO:0048010	30	15
	Negative Regulators of Pvr Signaling Pathway	FBgg0000974	negative regulation of vascular endothelial growth factor receptor signaling pathway	GO:0030948	7	4
Sevenless Signaling Pathway		FBgg0000941			30	55	FBgn0003366	sev	sevenless	1976
	Sevenless Signaling Pathway Core Components	FBgg0000935	sevenless signaling pathway	GO:0045500	17	45
	Negative Regulators of Sevenless Signaling Pathway	FBgg0000942	negative regulation of sevenless signaling pathway	GO:0045873	5	6
	Positive Regulators of Sevenless Signaling Pathway	FBgg0000938	positive regulation of sevenless signaling pathway	GO:0045874	8	8
Toll Signaling Pathway		FBgg0001059			71	82	FBgn0262473	Tl	Toll	1983
	Extracellular Spatzle Activating Pathway Core Components	FBgg0001056	Toll receptor ligand protein activation cascade	GO:0160032	21	26
	Negative Regulators of Spatzle Activating Pathway	FBgg0001055	negative regulation of Toll receptor ligand protein activation cascade	GO:0160035	4	7
	Toll-NF-kappaB Signaling Pathway Core Components	FBgg0001058	Toll signaling pathway	GO:0008063	12	37
	Negative Regulators of Toll-NF-kappaB Signaling Pathway	FBgg0001053	negative regulation of Toll signaling pathway	GO:0045751	15	19
	Positive Regulators of Toll-NF-kappaB Signaling Pathway	FBgg0001057	positive regulation of smoothened signaling pathway	GO:0045880	20	12
TNFalpha-Eiger Signaling Pathway		FBgg0001560			22	25	FBgn0033483	egr	eiger	2001
	TNFalpha-Eiger Signaling Pathway Core Components	FBgg0001561	tumor necrosis factor-mediated signaling pathway	GO:0033209	12	23
	Negative Regulators of TNFalpha-Eiger Signaling Pathway	FBgg0001562	negative regulation of tumor necrosis factor-mediated signaling pathway	GO:0010804	5	9
	Positive Regulators of TNFalpha-Eiger Signaling Pathway	FBgg0001563	positive regulation of tumor necrosis factor-mediated signaling pathway	GO:1903265	6	5
Torso Signaling Pathway		FBgg0000934			31	49	FBgn0003733	torso	torso	1986
	Torso Signaling Pathway Core Components	FBgg0000937	torso signaling pathway	GO:0008293	22	44
	Negative Regulators of Torso Signaling Pathway	FBgg0000940	negative regulation of torso signaling pathway	GO:0120177	7	7
	Positive Regulators of Torso Signaling Pathway	FBgg0000936	positive regulation of torso signaling pathway	GO:0120176	2	2
Wnt-TCF Signaling Pathway		FBgg0000889			94	143	FBgn0284084	wg	wingless	1923
	Wnt Production	FBgg0000918	Wnt protein secretion	GO:0061355	2	11
	Wnt-TCF Signaling Pathway Core Components	FBgg0000890	canonical Wnt signaling pathway	GO:0060070	11	48
	Negative Regulators of Wnt-TCF Signaling Pathway	FBgg0000891	negative regulation of canonical Wnt signaling pathway	GO:0090090	40	70
	Positive Regulators of Wnt-TCF Signaling Pathway	FBgg0000892	positive regulation of canonical Wnt signaling pathway	GO:0090263	45	47
